# Supplementary material for: Cocrystal Prediction of Bexarotene by Graph Convolution Network and Bioavailability Improvement
Source: Pharmaceutics. 2022 Oct 16;14(10):2198. doi: 10.3390/pharmaceutics14102198 (PMC9611166; doi:10.3390/pharmaceutics14102198)
Supplement: Supplementary file 1 [file pharmaceutics-14-02198-s001.zip]

Archive with 1 entries (1 files):
- pharmaceutics-1956877-supplementary.pdf
